# Supplementary material for: Multimodal Approach of Optical Coherence Tomography and Raman Spectroscopy Can Improve Differentiating Benign and Malignant Skin Tumors in Animal Patients
Source: Cancers (Basel). 2022 Jun 7;14(12):2820. doi: 10.3390/cancers14122820 (PMC9221378; doi:10.3390/cancers14122820)
Supplement: Supplementary file 1 [file cancers-14-02820-s001.zip]

Archive with 1 entries (1 files):
- cancers-1745007-supplementary.pdf
